# Supplementary material for: Effect of a Novel Food Rich in Miraculin on the Intestinal Microbiome of Malnourished Patients with Cancer and Dysgeusia
Source: Nutrients. 2025 Jan 10;17(2):246. doi: 10.3390/nu17020246 (PMC11767858; doi:10.3390/nu17020246)
Supplement: Supplementary file 1 [file nutrients-17-00246-s001.zip]

Archive with 1 entries (1 files):
- nutrients-3382216-supplementary.pdf
